# Supplementary material for: School’s Out: Seasonal Variation in the Movement Patterns of School Children
Source: PLoS One. 2015 Jun 1;10(6):e0128070. doi: 10.1371/journal.pone.0128070 (PMC4452697; doi:10.1371/journal.pone.0128070)
Supplement: S1 Dataset — Results from surveys across all schools in the 2011–12 and 2012–13 academic years. (XLSX) [file pone.0128070.s004.xlsx]

## Sheet: Notes
NOTES
Distance categories are as follows: 1=at home all day; 2=under 1 mile; 3=1-5 miles; 4=5-30 miles; 5=30-100 miles; 6=over 100 miles
Each school surveyed has a different starting code letter
The 2011-12 survey covered a week of the Easter holidays then a week of term time.
The 2012-13 survey covered a week of term time then the Spring half term holiday
Colour-coding
Holiday weekdays are coloured in light green
Weekend after holiday is coloured in dark green
Term time weekdays are coloured in light blue
Weekend after term time week is coloured in dark blue

## Sheet: AllSchools2011-13
2011-12				Holiday weekdays							Term time weekdays
Code	Age	Year	Gender	9	10	11	12	13	14	15	16	17	18	19	20	21	22
Code	Age	Year	Gender	distance	distance	distance	distance	distance	distance	distance	distance	distance	distance	distance	distance	distance	distance
A01	4	R	m	6	6	6	6	6	6	4	3	2	3	2	2	3	3
A02	5	R	f	1	4	3	4	3	1	3	2	3	2	2	2	3	4
A03	5	R	f	6	5	4	2	4	2	5
A04	4	R	m	4	4	4	4	4	4	2	3	2	2	2	2	3	3
A05	6	1		6	6	4	4	4	4	1	2	2	3	2	2	2	2
A06	5	1	m	3	2	2	2	3	4	4	2	2	2	2	2	3	4
A07	5	1	f	1	4	4	1	1	4	3	2	2	2	2	2	2	3
A08	5	1	m	6	6	6	6	2	2	1	2	2	4	2	2	3	4
A09	6	1	f	1	4	3	4	3	1	3	2	3	2	2	2	3	4
A10	5	1	f	1	3	3	6	5	4	3	3	2	2	2	2	2	3
A11	7	2	m	4	5	5	5	5	1	4	2	2	2	4	4	3	4
A12	6	2	f	5	5	5	5	2	3	3	3	2	2	2	3	4	2
A13	7	2	m	5	4	5	2	4	3	1	3	2	3	4	2	3	1
A14	8	3	m	6	6	4	4	6	4	2	3	4	3	3	2	4	2
A15	7	3	m	3	2	3	2	6	3	2
A16	7	3	f	4	1	1	5	5	5	1	4	2	2	2	2	4	4
A17	8	3	f	6	6	6	6	6	6	6	6	2	3	2	2	3	2
A18	8	3	f	1	3	3	6	5	4	3	3	2	2	2	2	2	3
A19	7	3	f	5	5	5	2	2	4	3	2	2	2	2	2	3	3
A20	8	3	m	6	2	3	3	3	3	2	2	2	3	3	2	3	5
A21	8	3	m	6	6	6	6	6	6	6	2	2	2	2	2	3	3
A22	7	3	f	1	4	4	1	1	4	3	2	2	3	2	2	2	3
A23	8	3	f	5	5	5	5	2	3	3	3	2	2	2	3	4	2
A24	7	3	f	6	6	6	6	2	4	1	2	2	4	2	2	3	4
A25	8	4	f	6	6	6	6	3	3	1	2	2	2	4	2	2	2
A26	9	4	f	1	4	3	2	3	4	1	3	2	2	2	2	1	3
A27	8	4	f	6	6	6	6	1	2	2	2	2	2	2	2	2	5
A28	8	4	f	6	6	6	6	6	6	4	3	3	3	3	4	3	4
A29	9	4	m	3	3	3	3	3	3	3	2	2	3	3	2	4	2
A30	8	4	f	6	6	3	3	3	1	3	3	2	3	4	3	3	3
A31	8	4	m	3	4	3	3	4	6	6	2	2	2	2	2	4	3
A32	10	6	m	1	5	3	4	4	5	4	3	3	3	3	4	4	4
A33	10	6	m	6	6	6	6	6	6	5	3	3	3	3	3	3	4
A34	10	6	m	1	4	4		5	4	1	2	2	2	2	2	3	1
A35	11	6	f	6	2	3	3	4	1	2	2	2	2	3	2	3	5
A36	10	6	m	3	3	2	5	2	1	3	2	3	3	3	2	3	5
A37	11	6	f	3	2	3	2	2	2	3	2	2	2	2	2	2	1
A38	11	6	f	6	6	6	6	6	6	4	4	4	4	4	4	4	4
A39	8	4	f	6	6	3	3	4	4	4	2	2	2	2	2	3	1
A40	8	4	f	6	6	3		4		4	2	2	2	2	2	3	1
B01	12	7	f	4	3	5	4	4	2	1	3	3	3	3	3	3	4
B02	12	7	f	1	1	1	1	2	2	3	1	1	1	1	2	1	2
B03	12	7	m	6	6	6	6	3	3	3	1	1	1	1	1	1	1
B04	12	7	m	1	5	4	1	2	3	5	2	2	2	2	3	3	2
B05	11	7	m	5	5	5	5	1	1	3	1	1	1	2	1	4	4
B06	13	8	m	5	5	5	5	4	4	5	2	2	2	2	3	2	4
B07	14	9	f	4	2	3	2	3	4	1	3	3	3	3	3	1	3
B08	14	9	f	4	1	4	1	2	2	4	4	2	2	2	2	2	2
B09	14	9	m	6	6	6	6	6	6	1	1	1	3	1	4	4	1
B10	13	9	f	3	6	6	6	6	6	1	2	2	2	2	2	2	3
B11	14	9		5	3	2	3	4	4	1	3	3	3	3	4	4	4
B12	14	10	m	3	3	3	1	1	1	1	1	4	4	4	4	4	1
B13	15	10	m	6	6	6	6	6	6	1	4	4	4	4	4	1	4
B14	14	10	f	2	2	1	1	1	5	5	1	1	1	1	4	1	5
B15	14	10	m	4	1	5	5	3	1	3	3	3	3	3	3	1	3
B16	15	10	f	2	4	5	5	4	2	3	4	4	4	4	4	1	3
B17	15	11	m						1	1	1	3	3	3	5	1	1
B18	17	12		3	1	6	1	1	3	3	3	3	3	3	3	3	5
B19	16	12		1	2	1	1	1	3	1	1	1	2	2	6	6	6
B20	16	12	f	3	1	2	2	5	5	5	1	4	1	2	2	3	1
B21	17	12	f	4	4	5	4	4	3	4	3	3	3	4	3	4	4
B22	17	12	f	2	3	1	5	2	1	2	2	2	2	3	2	3	2
B23	17	12	f	1	3	3	3	4	4	1	4	4	4	4	4	1	4
B24	18	13	m	3	3	4	3	3	3	3	5	5	5	5	5	5	5
B25	17	13	f	4	4	4	4	1	1	1	1	4	4	4	4	1	1
B26	18	13	f	5	3	3	3	3	4	3	4	3	3	3	4	4	3
B27	18	13	f	4	3	3	1	3	1	1	3	3	3	3	3	3	1
B28	18	12	f	1	1	3	4	3	4	1	6	6	6	6	3	3	3
B29	18	13	m	1	1	1	1	1	1	1	1	1	1	1	1	1	1
B30	16	11	f	1	3	1	4	3	1	4	3	3	3	3	3	5	5
C01	12	7	f	1	1	1	2	1	3	1	1	1	2	2	3	1	1
C02	11	7	f	5	5	5	5	5	5	5	3	3	3	3	3	4	1
C03	12	7	m	3	1	2	2	1	1	4	2	2	2	2	2	2	2
C04	12	7	m	2	2	2	2	2	2	1	2	2	2	2	2	1	1
C05	11	7	f	3	3	1	3	2	3	1	3	3	3	3	3	3	1
C06	12	7	f	4	3	2	2	2	4	2	2	2	2	2	2	2	1
C07	11	7	m	2	2	2	2	6	6	6	6	2	2	2	2	2	2
C08	12	7	m	1	4	2	1	1	3	1	1	5	4	4	2	1	1
C09	12	7	f	2	3	1	1	5	2	2	1	1	3	3	2	1	3
C10	11	7	f	5	1	2	1	1	1	2	3	3	3	3	3	2	3
C11	11	7	m	6	6	6	6	1	1	1	2	2	2	2	2	1	1
C12	12	7	m	1	2	6	6	6	6	6	1	4	3	1	3	2	2
C13	11	7	f	1	2	4	1	2	2	2	1	3	1	2	2	3	1
C14	12	7	m	5	2	1	1	5	4	2	3	1	1	1	2	1	1
C15	12	7	m	2	2	1	1	1	3	3	3	2	2	2	2	3	3
C16	11	7	f	3	2	3	2	1	3	3	1	3	4	3	3	3	5
C17	12	7	f	2	3	1	4	1	4	3	2	2	2	4	2	3	3
C18	12	7	f	3	3	3	2	1	3	3	3	3	3	3	2	3	1
C19	12	7	f	1	1	1	1	1	4	3	3	3	3	3	3	4	4
C20	11	7	m				6		3	1	1	1	2	3	3	3	1
C21	12	7	f	6	1	1	1	1	1	3	3	3	3	3	3	1	3
C22	12	7	m	4	1	4	4	4	3	2	2	3	2	2	4	3	2
C23	12	7	m	1	1	1	1	1	1	1	2	2	2	2	2	1	1
C24	11	7	m	1	3	3	1	3	1	1	1	1	1	2	3	3	3
C25	11	7	m	2	2	2	2	1	3	1	3	3	3	3	3	1	1
C26	12	7	f	3	1	1	3	2	1	4	2	2	2	2	2	1	1
C27	12	7	m	2	1	2	3	2	2	2	2	2	2	1	1	2	2
C28	11	7	f	2	1	3	1	1	3	3	2	1	1	2	1	2	1
C29	12	7	f	2	3	6	1	4	3	1	2	2	2	2	2	4	2
C30	11	7	m	6	1	1	1	1	1	1	1	1	3	1	2	2	1
C31	14	10	f	1	3	3	3	3	3	1	2	2	2	2	2	1	1
C32	15	10	f	1	3	3	1	1	1	1	2	2	2	6	2	1	1
C33	15	10		1	1	1	1	5	2	2	2	2	1	1	1	1	1
C34	14	10	f	1	3	3	2	1	1	2	3	3	3	3	3	2	1
C35	15	10		2	3	3	3	4	2	2	3	3	3	3	3	3	3
C36	14	10	f	6	6	6	6	6	4	4	2	2	3	2	3	3	2
C37	15	10	f	2	1	3	2	1	3	1	4	2	2	2	2	1	2
C38	14	10	m	1	1	2	1	2	2	1	3	3	3	3	3	3	1
C39	15	10	f	3	6	6	6	6	3	2	2	2	1	2	2	2	2
C40	15	10	f	1	2	1	1	2	3	2	3	3	3	3	3	2	2
C41	14	10	m	5	5	5	1	1	1	1	2	2	3	2	2	1	1
C42	15	10	f	1	3	1	3	3	1	3	1	3	3	3	1	3	3
C43	15	10	f	4	2	3	3	1	2	2	3	3	3	3	3	4	3
C44	15	10	f	3	3	1	3	1	3	3	1	2	3	1	6	3	3
C45	15	10	m	1	3	5	5	1	1	1	2	2	2	2	2	3	1
C46	14	10	m	1	1	1	2	3	3	2	3	3	3	3	3	3	3
C47	14	10	m	3	1	3	2	3	2	1	3	1	3	1	3	3	3
C48	15	10	f	1	1	1	1	3	3	1	2	2	2	2	2	1	1
C49	15	10		2	3	3	1	2	1	5	4	4	1	1	3	3	6
C50	15	10	m	3	2	1	3	2	4	1	3	3	3	3	3	3	3
C51	15	10	f	3	1	3	5	1	1	3	1	3	3	3	2	3	1
C52	14	10	f	1	1	1	3	2	2	2	2	2	2	2	2	2	2
C53	14	10		1	2	1	1	2	5	1	2	3	2	1	1	1	4
C54	15	10	f	3	1	3	1	3	2	1	2	2	2	2	2	3	2
C55	15	10	f	2	3	3	3	2	3	3	3	3	3	3	3	3	3
C56	15	10	m	2	1	1	2	2	3	1	2	2	3	2	2	2	1
C57	15	10	m	1	3	3	2	1	3	1	3	3	3	5	3	1	1
C58	15	10	m	1	1	1	1	1	1	1	4	4	4	4	4	1	1
C59	16	10	m	3	3	3	3	3	3	3	3	3	3	3	3	3	3
C60	15	10	m	5	5	5	5	5	5	5	3	3	4	5	5	5	3
C61	15	10	f	1	3	1	1	1	1	1	3	3	3	3	3	1	1
C62	14	10	f	6	1	2	3	3	3	2	3	3	3	3	3	3	3
C63	14	10	m	1	1	2	2	1	1	2	2	2	2	2	2	2	2
D01	4	R	m	2	2	4	4	1	6	1	3	2	2	2	2	4	5
D02	5	R	f	2	3	1	3	4	1	3	3	1	3	2	2	4	1
D03	5	R	f	1	1	6	6	1	4	3	4
D04	5	R	m	1	2	2	2	3	1	2	3	3	3	3	3	1	3
D05	4	R	f	1	2	1	2	2	1	3	3	2	2	2	2	2	1
D06	5	R	m	1	3	1	3	3	1	2	3	3	3	3	3	3	1
D07	4	R	f	5	5	5	5	5	5	5	1	1	3	3	3	1	1
D08	4	R	m	6	6	6	4	3	3		3	4	4	4	4	4	2
D09	6	1	m	1	2	1	2	2	1	3	3	2	2	2	2	2	1
D10	6	1	f	1	1	1	1	1	1	1	1	4	4	4	4	4	4
D11	6	1	m	2	2	3	4	2	4	3	2	2	2	2	3	4	3
D12	7	2	f	1	1	3	3	1	4	2	3	2	3	3	3	3	3
D13	6	2	m	1	3	2	1	2		2	1	2	2	2	2
D14	6	2	m	4	2	2	2	2	2	4	2
D15	7	2	m	1	2	3	2	3	3	2	3	3	3	3	3	2
D16	7	3	m	1	3	3	3	3	2	1	1	3	3	3	3	1	2
D17	9	4	f	6	6	6	6	6	6	6	1	2	2	2	4	1	1
D18	9	4	m	3	2	1	1	3	1	1	2	1	2	1	1	2	1
D19	9	4	m	1	3	3	3	3	2	1	1	3	3	3	3	3	3
D20	9	4	f	1	2	1	3	3	2	2	1	2	2	2	2	1	1
D21	9	4	f	1	1	1	1	1	1	1	1	4	4	4	4	4	4
D22	9	4	m	4	3	3	1	3	2	3	4	2	2	3	2	1	3
D23	9	4	f	4	4	4	4	4	1	1	4	2	2	2	2	1	1
D24	10	5	f	3	4	4	3	1	1	3	3
D25	10	5	f	4	3	4	4	2	2	2	4	4	4	2	2	3	4
D26	9	5	m	2	2	4	4	2	6	1	3	2	2	2	2	4	5
D27	9	5	m	1	2	5	4	1	2	2	5	4	1	4	4	2	1
D28	9	5	f	1	3	1	3	3	1	2	3	3	3	3	3	3	1
D29	10	5	m	1	1	1	4	1	2	1
D30	11	6		2	2	5	5	5	5	1	5	5	5	5	5	5
D31	10	6	f	1	3	2	1	2		2	1	2	2	2	2
D32	11	6	m	2	2	2	2	2	4	1	1	2	2	1	2	4	1
D33	10	6	f	6	6	6	6	1	3	5	2	2
D34	11	6	f	1	1	3	3	1	4	2	3	2	3	3	3	3	3
D35	11	6	f	2	2	2	2	2	3	3	1	2	2	2	2	1	3
D36	11	6	f	1	2	5	4	1	2	2	5	4	1	4	4	2	4
D37	11	6	m	2	3	2	4	2	4	4	2	2	2	2	2	3	2
E01	11	7	f	3	1	4	3	4	3	1	3	2	2	2	2	3	1
E02	11	7	f	3	2	1	2	4	2	1	1	2	2	2	2	2	1
E03	11	7	f	3	1	3	4	1	4	4	1	3	3	3	3	2	1
E04	11	7	f	6	6	6	6	6	1	1
F01	4	R	f	3	2	2	4	2	4	3	2	2	2	2	2	3	4
F02	5	R	m	6	4	3	4	4	4	1	2	2	3	2	2	3	2
F03	5	R	m	3	1	3	4	3	5	5	2	3	2	2	2	3	3
F04	5	R	m	5	5	5	5	5	5	5	2	2	3	2	6	6	6
F05	5	R	f	6	6	6	6	6	6	3	3	3	3	3	3	3	4
F06	5	R	f	3	3	3	5	5	5	3	3	3	3	3	3	4	5
F07	5	R	f	6	3	3	2	4	3	3	2	3	3	2	3	4	3
F08	5	1	m	4	3	4	5	3	1	4	2	2	2	2	2	4	1
F09	7	2	f	3	1	3	4	3	5	5	2	3	2	2	2	2	3
F10	6	2	f	5	5	5	5	5	5	5	2	2	3	2	6	6	6
F11	6	2	f	4	4	4	3	4	1	3	3	3	2	2	2	3	1
F12	8	3	f	6	6	6	6	6	6	4	2	2	2	2	3	3	3
F13	8	3	m	3	2	2	4	6	6	6	2	3	2	2	2	3	5
F14	8	3	f	3	5	3	4	5	3		2	2	2	3	3	2	2
F15	8	3	m	5	2	1	2	4	2	4	2	2	2	2	2	5	5
F16	8	3	f	4	4	3	4	4	4	3	2	2	2	2	4	4	3
F17	8	4	f	4	4	4	3	3	3	4	2	2	2	2	2	4	4
F18	9	4	f	4	3	2	3	3	5	5	2	2	2	2	2	4	3
F19	9	4	f	2	5	2	2	4	2	2	2	2	2	2	2	4	2
F20	9	5	m	4	4	2	3	4	3	4	2	2	3	2	2	2	4
F21	10	5	f	3	4	5	3	3	3	3	3	3	3	3	3	3	3
F22	10	5	m	1	1	1	1	1	5	1	5	4	1	1	1	1	4
F23	10	5	f	6	6	6	1	3	2	3	2	2	2	2	2	3	4
F24	10	5	m	3	3	2	4	3	3	4	4	4	4	3	4	4	4
F25	10	6	m		2	2	2	2		2	2	2	2	2	3		2
F26	11	6	m	4	2	4	4	4	4	2	3	3	3	3	3	3	2
F27	10	6	m	4	3	4	6	6	6	1	2	2	2	2	2	4	3
F28	11	6	m	5	1	2	1	3	5	5	2	2	2	3	3
F29	11	6	f	1	5	3	2	1	1	1	3	2	2	2	2	4	1
G01	13	9	m	6	6	6	6	6	6	6	1	2	2	2	2	3	1
G02	13	9	f	1	4	2	3	3	4	4	2	2	2	2	2	2	4
G03	13	9	m	3	3	3	3	3	1	4
G04	13	9	m	3	5	4	3	4	3	3	4	3	2	4	2	3	5
2012-13				Term time weekdays							Holiday weekdays
Code	Age	Year	Gender	day 1	day 2	day 3	day 4	day 5	day 6	day 7	day 8	day 9	day 10	day 11	day 12	day 13	day 14
				distance	distance	distance	distance	distance	distance	distance	distance	distance	distance	distance	distance	distance	distance
				15	16	17	18	19	20	21	22	23	24	25	26	27	28
A01	11	6	F	3	3	3	3	4	1	1	2	1	4	1	3	1	1
A02	11	6	M	2	2	3		2	1	3	2	3	1	2	2	3	4
A03	10	6	F	2	2	2	4	4	4	3	3	3	1	1	4	3	1
A04	10	6	F	2	2	2	2	2	2	3	2	1	4	1	1	2	1
A05	11	6	F	3	3	3	3	1	1	4	3	3	2	1	3	4	1
A06	10	6	F	2	2	3	2	2	3	3	2	3	3	3	1	1	3
A07	11	6	F	4	2	2	2	2	4	4	2	2	3	4	4	5	4
A08	10	6	M	2	3	1	3	2	3	3	4	4	4	4	1	3	4
A09	10	6	M	2	2	3		4	4	4	4	4	3	4	5	2	4
A10	10	6	F	3	3	3	3	1	1	1	3	4	3	1	3	2	3
A11	10	6	F	2	2	2	2	2	1	2	1	3	1	1	2	1	2
A12	11	6	M	2	2	2	2	1	2	3	1	3	4	1	2	2	3
A13	10	6	M	1	3	3	3	2	3	3	3	5	5	1	1	3	3
A14	11	6						1	2			1	1	2
A15	10	6	F	4	4	4	4	3	2	2	3	2	1	3	3	4	3
A16	11	6	F	2	2	2			1	1	3	3	3	3	2	1	1
A17	10	6	F	2	2	3	2	2	4	1	4	3	3	1	3	3	3
A18	10	6	M	2	2	2	2	2	4	4	4	4	1	2	2	1	3
A19	11	6	M	2	2	2	2	2	2	2	2	3	3	1	3	3	1
A20	11	6	F	3	3	3	3	3	2	4	4	2	2	2	3	3	4
A21	10	6		1	2	1	1	2		3	1	2	4	5	1	2	3
B01	11	7	M	3	2	3	2		3	2	3	1		1
B02	11	7		2	2	2	2	2	2	2	3	1	1	3	1	1	2
B03	11	7		2	1	1	3	1	3	1	2	2	2	2	2	3	3
B04	11	7	f	3	3	3	3	3	3	1	1	3	3	2	1	3	1
B05	11	7	f	2	2	2	2	2	2	1	2	2	1	1	1	2	1
B06	11	7	f	2	2	3	2	2	1	3	1	3	4	4	1	1	1
B07	11	7	f	3	2	3	3	3	2	2	2	1	4	1	3	1	1
B08	11	7	f	2	2	4	2	2	1	1	4	4	3	1	5	4	5
B09	11	7		3	3	3	3	3	5	3	2	6	3	3	2	2	3
B10	11	7	m	3	3	3	3	3	4	3	3	1	1	1	1	1	1
B11	11	7	m	2	2	2	2	2	1	1		3	6	3	1	3	3
B12	12	7	m	3	3	3	3	3	3	1	3	4	4	3	1	4	1
B13	12	7	m	2	2	2	2	1	2	1	1	1	3		1	3	1
B14	12	7	m	3	3	3	3	3	3		4	3		4		3
B15	12	7	m	2	2	2	2	2	3	4	1	3	3	1	4	3	1
B16	12	7	f	3	3	3	3	3	1	1	1	3	1	1	1	1	1
B17	12	7		1	1	1	1	3	1	1	1	1	1	1	1	3	3
B18	12	7		2	2	2	2	3	2	1	1	1	3	1	2	1	4
B19	12	7	f	2	2	2	2	2	2	2	1	1	1	1	1	2	2
B20	12	7	m	2	2	2	2	2	1	1	1	2	1	2	2	2	2
B21	12	7	m	2	2	2	2	2	2	3	3	3	3	2	3	2	2
B22	12	7		1	3	1	1	1	1	1	1	1	1	1	2	1	4
B23	12	7	m	2	3	2	2	2	1		2	2	2	2	2	3	1
B24	12	8	m	2	2	2	2	2	1	4	3	1	3	1	2	1	4
B25	12	8	f	2	2	2	3	2	1	1	1	1	1	1	3	1	1
B26	12	8	m	2	2	2	2	2	3	4	2	1	4
B27	12	8	f	2	2	2	2	2	1	1	3	3	1	1	3		1
B28	13	8	m	2	2	2	2	3	3	1	1	1	1	1	3	3	1
B29	13	8	f	2	2	2	2	2	1	1	1	1		1	3	1	1
B30	13	9	m	4	4	4	4	4	1	1	2	4	1	1	4	4	1
B31	13	9	m	2	2	2	2	2	1	3	1	4	1	1	1	5	1
B32	13	9	m	2	2	2	2	2	1	1	1	1	1	2	2	2
B33	13	9	m	3	3	3	3	3	1	1	1	1	1	2	1	1	4
B34	13	9	f	3	3	3	3	3	1	1	3	3	1	1	1	1	1
B35	13	9	m	3	3	3	3	3	4	1	1	3	3	1	2	1	3
B36	14	9	f	2	2	2	2	2	3	3	1	2	1	3	1	1	3
B37	14	9	m	2	2	2	2	2	2	2	1	5	5	5	3	2	2
B38	14	9	f	2	2	2	2	2	1	1	1	3	3	3	1	3	3
B39	14	9	f	2	2	2	2	2	2	4	4	4	4	3	3	5	5
B40	14	9	f	3	3	3	3	3	1	1	1	1	1	1	1	1	1
B41	14	9	f	2	2	1	2	2	3	1	4	4	3	1	1	1	1
B42	14	9	m	2	2	2	2	2	1	1	4	1	2	1	1	1	1
B43	14	9	f	2	2	3	2	2	1	2	4	3	3	1	5	2	1
B44	14	9	m	2	2	2	2	2	3	1	1	4	1	3	3	1	3
B45	15	11	m	2	2	2	2	2
B46	15	11	f	2	2	2	2	2	4	1	1	3	1	1	3	4	1
B47	15	11	f	1	1	1	1	1	1	1	1	1	1	1	1	5	1
B48	15	11	m	5	2	2	3	2	1	1
B49	15	11	m	2	2	3	2	3	2	3
B50	15	11	m								4	2	2	2	2	1	1
B53	15	11	f	2	2	2	2	2	1	4	3	1	1	1	2	4	4
B54	15	11	m	2	2	2	2	2	3	3	4	4	4	1	3	3	4
B55	15	11		2	2	2	2	2	1	1	1	1	1	1	1	1	1
B56	15	11	m	3	3	3	3	3	4	4	1	1	1	3	4	1	1
B57	15	11	f	2	2	2	2	2	2	2	1	2	3	1	3	1	1
B58	15	11	m	3	3	3	3	3	3	3	1	1	1	1	1	1	1
B59	16	11	f	2	2	2	2	2	2	2	2	4	2	1	2	2	4
B60	16	11	m
B61	16	11	f	3	3	3	3	3	3	3
B62	16	11	f	2	2	2	2	2	1	1	2	1	1	1	1	2	1
B63	16	11	f	4	4	4	4	4	1	1	1	1	1	1	1	1	1
B64	16	11	m	2	2	2	2	3				2	3
B65	16	11	m	2	2	2	2	2
B66	16	11	f	2	2	2	2	2		1
B67	16	11	f	2	2	2	2	2	1	1	1	3	2	1	2	1	2
B68	16	11	f	2	2	2	2	2	1	1	1	1	1	1	1	1	3
B69	16	11	m	4	2	2	3						5	4	4	2	1
B70	16	11	f	3	3	2	3	3	2	4	2	1		3	1	1	1
B71	16	11	m	6	6	6	2	3	3	3	1	1	1	2	3	1	2
B72	16	11	f	2	2	2	2	2	3	1	2	2	2	2	2	4	5
B73	16	11	m	1	1	1	1	1	1	1	1	1	1	1	1	1	1
C01	7	3	f	2	2	2	2	2	4	3	3	3	4	3		4	4
C02	7	3	f	2	2	2	2	2	4	3	3	3	1	4	4	3	3
C03	7	3	f	1	2	2	2	2	2	1	3		3	4	3		3
C04	7	3	m	2	2	2	2	2	4	2	2	3	2	2	5	2	1
C05	7	3	m	2	2	2	2	2	3	4	3	3	3	3	3	4	3
C06	7	3	f	1	2	2	2	2	1	2	1	1	1	2	4	1	3
C07	7	3	f	2	1	1	2	2	1	1	2	1	1	2	1	1	1
C08	7	3	f	2	2	2	2	2	1	2	2	2	2	2	1	2	1
C09	7	3	f	2	2	2	2	2	1	2	2	2	2	2	1	2	1
C10	8	3	f	2	2	3	2	3	4	1
C11	8	3	m	3	3	3	3	3	2	2	1	2	1	5	1	2	4
C12	8	3		3	3	3	3	3	3	3	4	1	1	1	1	1	1
C13	8	3	f	2	2	3	2	6	6	6	6	4	1	4	4	4	2
C14	8	3	f	2	2	3	2	3	3	4	3	3	4	2	2	2	1
C15	8	3	f	2	2	2	2	2	2	2	3	5	1	3	1	3	2
C16	8	3	m	2	2	3	2	2	3	5	3	3	3	2	1	3	3
C17	8	3	m	3	3	3	3	5	5	3	5	4	3	3	2	1	2
C18	8	4	f	3	3	3	3	6	6	6	6	6	6	6	6	6	3
C19	8	4	f	3	3	3	3	3	2	4	4	4	3	4	4	4	4
C20	8	4	f	2	3	2	2	2	3	4	4	5	2	5	4	4	4
C21	8	4	m	2	2	2	1	1	3	1	2	1	2	2	2	1	2
C22	9	4	f	3	3	3	3	3	3	3	1	3	1	3	3	4	3
C23	9	4	m	3	3	3	3	3	3	4	1	1	2	3	2	4	2
C24	9	4	f	3	3	3	3	3	4	5	3	2	3	4	3	4	2
C25	9	4	f	2	3	3	3	2	1	5	5	5	3	3	2	3	4
C26	9	4	m	2	3	3	4	2	4	4	3	4	2	3	3	5	5
C27	9	4	m	3	3	3	3	3	3	4	4	3	3	3	3	3	3
C28	9	5	m	2	2	5	2	2	4	3	3	3	4	4	3	1	3
C29	9	5	f	2	2	2	2	2	3	2	3	3	3	3	3	2	1
C30	9	5	m	4	4	4	4	4	4	1	1	6	6	6	6	2	4
C31	9	5	m	2	2	1	1	3	1	2	2	2	2	2	1	2	1
C32	9	5	m	3	3	3	3	3	1	3	3	4	3	4	4	3	3
C33	9	5	m	3	3	3	3	3	6	4	5	5	5	5	5	6	1
C34	9	5	m	3	3	3	3	3	2	4	1	2	1	1	1	1	2
C35	9	5	m	2	2	2	2	2	3	3	3	3	4	4	4	4	3
C36	10	5	f	1	1	3	3	3	4	4	5	2	1	4	4	3	3
C37	10	5	m	2	2	3	2	2	1	2	2	2	1	2	2	1	2
C38	10	5	m	2	2	2	2	2	2	2	2	2	2	2	2	2	2
C39	10	5	f	4	3	3	4	3	5	4	1	3	1	5	4	4	4
C40	10	5	m	2	3	1	2	1	2	1	2	2	2		1	2	1
C41	10	5	f	3	3	3	3	3	3	3	1	2	2	3	3	2	4
C42	10	6	m	3	3	3	3	3	4	3	3	3	1	4	4	3	4
C43	10	6	f	2	2	2	2	2	4	3	4	3	1	5	3	1	3
C44	10	6	m	3	3	3	4	3	3	4	4	3	5	6	3	4	6
C45	10	6	f	3	3	3	3	2	2	2	2	1	1	3	4	4	4
C46	10	6	f	1	2	2	2	2	3	1	3	4	3	4	2	1	2
C47	11	6	f	3	3	3	3	3	4	1	1	1	1	1	1	4	4
C48	11	6	f	3	3	3	3	3	3	3	4	1	1	1	1	1	1
C49	11	6	f	2	3	2	2	2	3	3	4	1	3	4	1	4	2
C50	11	6	f	4	4	4	4	4	3	4	1	4	4	3	4	3	2
C51	11	6	f	2	3	2	3				4	5	2	5	4	4	4
C52	11	6	f	1	1	1	2	2	4	4	3	1	4	1	4	4	4
C53	11	6	m	3	3	3	3	3	3	1	1	3	3	3	3	3	3
C54	11	6	f	3	3	3	3	3	4	4	4	4	4	1	4	1	1
C55	11	6	m	3	3	3	3	3	3	4	2	3	1	3	3	1	4
C56	11	6	f	3	3	3	4	4	1	1	1	2	1	1	1	2	2
C57	11	6	m	3	3	3	3	3	3	3	3	3	3	3	3	5	5
C58	11	6	f	3	2	2	2	2	3	4	2	2	2	2	1	2	2
C59	11	6	f	3	3	3	1	3	3	3
D01	8	4	m	4	5	4	5	5	5	1	2	4	4	4	4	4	3
D02	9	4	m	3	2	3	2	4	4	4	4	4	4	1	4	4	4
D03	9	4	f	2	2	2	3	2	3	1	3	1	3	4	3	2	4
D04	8	4/5	f	3	3	4	3	6	2	3	6	1	3	1	3	1	4
D05	8	4/5	f	4	4	6	6	6	6	6	6	6	6	6	6	6	6
D06	9	4/5	m	4	4	4	4	4	4	4	6	6	6	6	4	1	4
D07	9	4/5	f	2	2	3	3	3	3	4	3	3	4	3	3	3	3
D08	9	4/5	f	2	2	2	2	3	3	2	4	4	5	4	4	3	3
D09	10	4/5	m	3	3	3	3	4	4	4	1	3	3	1	4	5	3
D10	10	4/5	m	2	4	4	4	4	1	4	2	4	4	1	4	4	4
D11	10	4/5	m	3	3	1	1	3	1	2	1	3	4	3	4	1	2
D12	9	5	f	2	4	2	2	2	6	3	4	2	2	3	3	3	3
D13	9	5	m	4	2	5	4	2	4	1	4	2	1	4	1	4	4
D14	9	5	f	4	2	4	2	3	4	1	4	2	4	1	4	4	2
D15	9	5	f	3	3	3	3	3	3	3	1	3	4	1	4	1	1
D16	9	5	m	3	3	3	3	3	3	3	3	3	4	3	3	3	3
D17	9	5	m	3	3	3	3	4	5	5	5	5	5	5	5	5	1
D18	9	5	f	3	4	3	6	6	2	2	3	3	3	3	6	1	3
D19	10	5	m	3	3	3	3	3	1	1	1	1	4	1	1	1
D20	10	5	f	2	3	2	2	3	4	3	4	3	2	3	3	2	3
D21	10	5	m	3	3	3	3	3	1	1	3	4	3	1	1	1	3
D22	10	5	m	3	3	3	3	2	1	1	1	3	3	3	1	2	3
D23	10	5	m	2	3	3	3	3	3	3	3	4	4	6	6	6	4
D24	10	6	f	4	4	4	4	4	4	1	1	3	4	4	1	4
D25	10	6	m	3	4	3	3	3	4	1	4	1	3	1	1	3	1
D26	10	6	f	3	3	4	4	6	6	6	6	1	3	6	1	1	3
D27	10	6	f	3	3	3	3	3	3	1	3	3	3	3	4	1	4
D28	10	6	f	4	3	3	3	3	4	1	1	3	4	4	4	1	3
D29	10	6	f	3	4	3	4	3	6	6	2	2	1	4	1	2	3
D30	10	6	f	3	3	3	3	3	2	4	3	3	3	1	6	2	4
D31	10	6	m	4	4	1	5	6	6	6	6	6	6	6	6
D32	10	6	f	3	3	3	3	3	4	4	4	1	2	2	1	3	3
D33	11	6	m	2	2	2	2	4	4	4	1	4	3	4	1	4	3
D34	11	6	f	3	3	3	3	3	5	5	1	1	4	1	1	6	1
D35	11	6	f	3	3	2	2	3	1	1	2	3	4	5	3	1	3
D36	11	6	m	3	3	3	3	3	3	4	4	4	4	4	2	4	4
D37	11	6	m	4	4	2	2	6	6	6	6	6	6	6	6	6	6
E001	11	7	f	2	4	2	3	3	5	3	1	3	1	1	3	4	3
E002	11	7	m	2	4	4	2	4	2	2	2	1	1	2	5	2	6
E003	11	7	f	2	2	2	2	2	3	3	3	3	3	3	3	3	4
E004	11	7	f	4	4	4	4	4	1	1	3	2	1	3	3	1	1
E005	11	7	f	3	3	3	3	3	1	3	1	1	3	1	3	1	1
E006	11	7	m	3	3	3	3	3	3	5	5	2	4	5	2	3	4
E007	11	7	m	4	4	4	4	4	4	4	4	1	4	4	1	4	4
E008	11	7	m	4	4	4	4	4	4	4	1	1	4	4	1	4	4
E009	11	7	m	1	3	3	3	3	1	4	3	3	3	3	4	3	1
E010	11	7	m	2	2	2	2	3	3	6	6	6	1	2	4	1	1
E011	11	7	f	3	3	3	3	1	1	1	4	1	1	3	4	1
E012	11	7	m	3	3	4	3	3	3	3	2	3	4	1	3	3	4
E013	11	7	f	3	3	3	3	3	1	1	2	2	1	2	1	2	2
E014	11	7	f	3	3	4	3	3	3	3	1	4	4	3	1	1	4
E015	11	7	f	2	2	2	2	2	2	4	3	4	1	3	1	3	4
E016	11	7	f	3	3	3	3	3	3	3	2	2	3	1	2	2	1
E017	11	7	f	2	3	3	3	3	4	3	3	3	3	3	3	4	3
E018	11	7	m	2	2	2	2	2	2	5	2	2		1	2	4	4
E019	11	7	f	3	3	3	3	3		1	3	3	4	2	3	1	3
E020	11	7	f	3	3	4	3	3	2	1	1	2	3	2	3	4	2
E021	11	7	f	2	2	2	2	2	5	4	2	3	2	2	2	2	4
E022	11	7	f	3	3	3	3	3	1	1	3	1	1	3	3	4	4
E023	11	7	f	3	3	3	3	3	1	1	4	4	4	4	4	4	4
E024	11	7	m	2	3	2	3	2	1	1	2	3	4	1	1	2	1
E025	11	7	f	3	3	3	3	3	3	2	4	3	4	3	1	3	2
E026	11	7	m	2	2	2	2	2	2	1	1	3	4	1	1	2	1
E027	11	7	m	2	2	2	2	3	2	2	2	1	1	1	3	1	1
E028	11	7	f	2	3	4	3	3	2	3	3	1	4	3	3		3
E029	11 or 12	7	f	4	4	3	3	3	5	3	1	1	4	4	3	5	3
E030	12	7	m	2	4	2	2	2	2	2	2	2	2	2	1	1	1
E031	12	7	m	2	3	3	3	1	5	2	2	1	3	2	1	3	2
E032	12	7	m	3	3	4	3	1	1	6	6	6	6	6	6	6	2
E033	12	7	m	3	3	3	3	3	1	1	4	4	3	4	4	1	2
E034	12	7	m	2	2	2	2	2	4	2	4	1	3	1	5	2	3
E035	12	7	f	2	2	2	2	2	1	3	1	1	1	2	1	2	1
E036	12	7	f	2	2	2	2	2	3	4	2	3	2	3	2	3	2
E037	12	7	f	3	3	3	4	4	4	4	3	4	1	4	5	4	1
E038	12	7	f	3	3	3	3	3	3	3	3	1	3	3	3	3	3
E039	12	7	f	1	2	2	2	3	1	3	3	1	1	1	2	4	1
E040	12	7	m	4	4	4	4	4	1	1	1	1	1	1	3	3	1
E041	12	7	f	3	3	3	3	3	3	1	3	4	4	1	3	1	1
E042	12	7	m	3	3	3	3		4	4	3	3	3	3	3	3	3
E043	12	7	m	3	3	4	4	3	1	1	1	6	4	4	4	1	3
E044	12	7	f	3	3	3	3	3	1	4	4	4	4	4	4	4	4
E045	12	7	f	2	2	2	2	4	1	2	2	4	2	1	2	5	5
E046	12	7	m	3	3	3	3	3	2	4	2	2	2	1	2	1	4
E047	12	7	f	2	4	2	2	2	4	4	4	4	4	4	4	4	4
E048	12	7	f	2	2	2	2	2	2	2	1	1	6	6	1		1
E049	12	7	m	3	3	3	3	2	2	4	2	2	2	2	2	2	2
E050	12	7	m	2	4	2	2	2	2	3	2	2	2	3	2	4	2
E051	12	7	f	4	4	4	4	4	1	2	1	1	1	1	2	3	1
E052	12	7	f	2	2	2	2	3	4	4	3	3	3	2	3	2
E053	12	7	m	4	3	3	3	4	1	4	3	3	3	3	4	1	3
E054	12	7	m	4	4	4	3	3	4	6	6	6	6	6	4	4	4
E055	12	7	m	3	3	3	3	3	5	4	3	5	1	1	4	4	4
E056	12	7	m	2	2	3	2	2	1	1	1	1	1	2	1	2	2
E057	12	7	f	3	3	3	3	3	1	2	2	3	3	1	2	1	1
E058	12	7	m	2	2	2	2	2	4	1	2	1	1	1	1	1	1
E059	12	8	f	3	3	3	3	3	3	1	1	1	1	3	1	2	1
E060	12	8	f	4	4	4	4	4	4	4	4	4	4	4	4	4	4
E061	12	8	f	4	4	4	4	4	2	4	3	1	1	3	4	1	3
E062	12	8	m	4	4	4	4	4	3	5	4	4	4	4	4	4	4
E063	12	8	m	2	2	2	2	2	4	4	4	4	3	1	4	4	2
E064	12	8	m	2	2	2	2	2	1	2	1	4	2	1	2	4	2
E065	12	8	f	3	3	3	5	4	4	4	6	6	6	6	6	6	4
E066	12	8	f	2	2	2	2	2	2	2	2	2	1	1	1	3	3
E067	12	8	f	3	3	3	3	3	3	3	4	1	3	3	1	1	4
E068	12	8	f	4	4	4	4	4	4	4	4	4	3	4	5	6	4
E069	12	8	f	2	2	1	2	3	2	1	1	3	4	1	3	1	2
E070	12	8	m	3	4	4	5	4	1	3	4	3	3	6	5	5	3
E071	12	8	f	2	2	4	2	2	1	1	1	1	1	1	2	1	2
E072	12	8		3	3	3	3	3	4	3	1	1	1	1	1	4	3
E073	12	8	m	2	2	2	2	2		1	3	2	1	1	2	2	2
E074	12	8	f	3	3	3	3	1	3	1	1	1	1	2	3	5	2
E075	12	8	f	4	4	4	4	4	2	2	1	2	4	2	1	1	2
E076	12	8	f	3	4	3	3	3	3	2	2	2	4	5	2	4	3
E077	12	8	f	4	4	4	4	4	4	4	4	4	4	3	4	4	4
E078	12	8	f	4	4	4	4		1	1	1	3	1	4	4	3	1
E079	12	8	m	2	2	2	2	2	1	1	1	1	1	1	1	1	1
E080	12	8	f	3	1	3	3	3	1	4	1	2	2	3	1	3	1
E081	12	8	f	4	4	4	4	1	3	3	4	3	3	3	4	3	3
E082	12	8	f	3	3	3	3	3	1	1	1	1	1	1	5	5	1
E083	12	8	f	3	3	1	3	3	3	3	1	3	3	1	4	1	4
E084	12	8	f	3	3	3	3	3	4	1	1	2	1	1	1	1	1
E085	12	8	m	3	3	3	3	3	4	4	1	1	3	3	3	3	3
E086	12	8	m	1	2	2	2		4	5	5	5	5	5	3	2	3
E087	12	8	m	2	2	2	2	2	4	4
E088	12	8	f	1	1	3	3	3	2	1	3	3	3	3	2		3
E089	12	8	f	2	1	1	2	2		4	3	2	3	3	2	2	2
E090	12	8	m	2	3	2	2	2	2	1	2	2	6	6	6	6	6
E091	12	8	f	3	3	3	4	3	3	6	2	2	1	2	6	6	6
E092	13	8	m	2	1	1	1	1	5	5	6	6	4	4	2	6	6
E093	13	8	m	4	4	4	4	4	4	4	4	4	4	4	4	4	4
E094	13	8	m	4	4	4	4	4	1	1	4	2	1	1	4	4	1
E095	13	8	f	2	2	2	2	2	1	3	2	4	1	3	3	2	3
E096	13	8	m	3	3	3	3	3	1	1	3	3	3	3	3	3	3
E097	13	8	f	4	4	4	4	4	4	4	4	3	4	4	4	4	4
E098	13	8	m	2	2	2	2	2	1	1	1	3	1	4	2	3	1
E099	13	8	m	2	2	2	2	2	2	2	3	3	3	1	3	1	3
E100	13	8	f	3	3	3	3	3	1	3	1	1	4	3	3	1	1
E101	13	8	m	4	4	4	5	4	4	4	4	4	4	4	4	4	4
E102	13	8	f	2	2	2	2	2	1	2	1	3	1	4	1	1	2
E103	13	8	m	2	2	2	4	2	4	1	1	3	4	4	4	4	1
E104	13	8	m	3	3	3	3	3	1	4	1	3	1	4	1	5	5
E105	13	8	m	3	4	3	3	4	4	1	1	6	6	6	6	2	1
E106	13	8	f	3	3	1	3	3	3	3	3	3	2	3	3	3	3
E107	13	8	m	3	3	3	4	4	2	1	3	3	6	3	2	2	6
E108	13	8	f	4	4	4	4	4	5	4	1	5	5	5	1	4	1
E109	13	8	f	2	2	3	2	6	5	3	4	4	1	1	2	6	2
E110	13	8	m	4	4	4	5	4	4	1	1	6	1	2	6	1	4
E111	13	8	m	4	4	4	4	4	2	4	1	4	1	2	2	1	4
E112	13	8	m	3	3	3	3	3	3	3	1	1	1	1	1	1	1
E113	13	8	f	4	4	4	4	4	4	1	4	4	3	4	4	2	2
E114	13	8	f	2	2	2	2	6	6	6	6	6	6	6	6	6	6
E115	13	8	f	2	1	2	2	2	1	3	2	1	3	3	3	1	1
E116	13	8	m	4	4	4	4	4	6	6	6	6	6	6	6	6	6
E117	13	8	m	3	3	3	3	4	1	1	1	2	1	2	1	3	2
E118	13	8	m	3	3	3	3	3	1	1	1			6	4	6	1
E119	13	8	m	2	2	2	2	6	6	6	6	6	6	6	6	6	4
E120	13	8	f	3	3	3	3	3	3	3	3	3	3	3	3	3	3
E121	13	8	f	3	3	3	3	3	5	3	1	1	1	1	1	3	2
E122	13	8	f	3	4	3	4	3	3	3	3	3	6	6	6	6	6
E123	13	8	f	3	3	3	6	6	6	6	6	6	6	6	6	4	4
E124	13	8	f	3	4	3	3	3	3	3	6	6	6	6	6	6	6
E125	13	8	f	3	3	3	3	3	3	4	1	1	6	4	3	3	3
E126	13	8	m	2	3	4	4	2	2	3	4	2	3	2	2	2	4
E127	13	9	m	3	3	3	3	3	1	1	1	4	1	4	3	1	1
E128	13	9	f	2	2	2	2	2	3	1	1	1	5	3	4	4	1
E129	13	9	m	3	3	3	3	3	1	1	3	3	3	3	3	1	1
E130	13	9	m	3	2	2	2	2	3	3	3	4	3	4	4	2	4
E131	13	9	f	4	3	4	3	3	5	3	3	4	4	3	3	3	4
E132	13	9	f	4	4	4	4	4	4	2	1	4	4	1	4	4	4
E133	13	9	f	4	4	2	2	3	1	6	6	6	6	6	6	1	1
E134	13	9	m	3	3	3	3	3	3	3	3	3	3	1	3	1	1
E135	13	9	f	3	3	3	3	3	1	1	1	1	1	1	1	1	3
E136	13	9	f	2	4	2	2	2	3	3	3	1	4	3	2	2	1
E137	13	9	m	2	2	2	2	3	3	4	3	3	3	1	3	4	4
E138	13	9	f	2	2	2	2	2	3	2	3	3	2	3	2	1	1
E139	13	9	f	3	3	4	3	3	3	4	4	1	5	5	5	5	4
E140	13	9	m	3	3	3	3	3	1	1	2	1	1	1	1	1	1
E141	13	9	f	3	3	3	3	3	1	1	1	1	1	1	1	3	3
E142	13	9	f	4	4	4	4	4	1	1	4	1	2	5	1	1	1
E143	13	9	f	2	2	2	2	2	1	1	2	2	2	1	1	1	2
E144	13	9	f	3	2	2	2	2	3	1	2	1	1	1	2	4	1
E145	13	9	m	4	4	4	4	4	5	4	4	5	4	4	4	4	4
E146	13	9	f	3	3	3	3	3	1	1	1	3	1	3	1	3	3
E147	13	9	m	2	2	2	2	2	2	1	2	1	2	3	2	1	1
E148	13	9	f	3	3	3	3	3	4	2	4	1	3	4	2	3	4
E149	13	9	m	2	2	2	2	2	3	3	1	1	4	3	1	1	1
E150	13	9	m	2	3	2	2					1	1	1	4	4	4
E151	13	9	f	3	3	3	3	3	1	4	1	1	1	3	1	3
E152	13 or 14	9	f	3	3	3	3	3	3	1	3	4	3	3	1	4	1
E153	14	9	m	3	2	2	4	2	4	4	2	1	1	4	4	4	4
E154	14	9	f	3	4	3	3	3	6	6	6	6	6	6	6	1	4
E155	14	9	m	3	3	3	4	3	3	3
E156	14	9	f	3	3	3	3	3	2	2	4	2	2	3	2	4	2
E157	14	9	f	2	2	2	2	2	4	6	3	3	6	2	5	2	4
E158	14	9	f	1	3	3	3	3	4	2	4	2		2	3	3	1
E159	14	9	f	2	2	2	2	2	1	1	2	1	2	2	2	2	4
E160	14	9	m	4	4	4	4	4	4	3	4	1	4	3	3	4	4
E161	14	9	f	3	3	4	3	4	5	4		4	4	1	4	4	4
E162	14	9	f	3	3	3	3	3	3	1	3	1	1	3	3	3	1
E163	14	9	f	3	3	3	3	3	1	3	3	1	5	3	3	6	3
E164	14	9	m	3	3	3	3	3	4	4	1	2	4	1	5	3	3
E165	14	9	f	3	3	3	3	3	1	1	1	3	6	6	6	6	1
E166	14	9	f	3	3	4	3	3	1	6	6	6	6	6	6	6	2
E167	14	9	m	2	2	2	2	2	2	3	2	2	2	2	6	6	4
E168	14	9	m	4	4	4	4	4	1	3	4	4	4	4	4	4	3
E169	14	9	f	2	2	2	2	2	2	2	2	2	3	3	2	1	1
E170	14	9	f	3	3	3	3	3	3	4	3	3	3	2	4	3	3
E171	14	9	f	2	2	2	2	3	1	4	1	3	2	2	2	3	1
E172	14	9	f	3	3	3	3	1	1	1	3	1	3	4	3	1	3
E173	14	9	m	4	4	4	4	5	4	1	4	2	4	4	4	2	2
E174	14	9	m	2	2	2	2	2	2	1	2	3	2	4	2	2	1
E175	14	9	f	6	3	6	2	3	3	1	1	1	3	1	3	3	1
E176	14	9	m	2	1	1	1	1	2	2	3	3	3	2	3	3	3
E177	14	9	m	3	3	3	3	3	3	3	4	4	4	1	3	3	4
E178	14	9	f	3	3	3	1	3	3	3	3	3	3	3	3	3	3
E179	14	9	m	4	4	4	4	4	1	1	3	1	3	1	1	6	1
E180	14	9	f	2	2	2	2	2	2	2	2	3	3	2	2	2	1
E181	14	9		2	2	2	2	2	2		2	2	2	1	1	1	1
E182	14	9	m	3	3	3	3	3	3	3	3	3	1	3	3	3
E183	14	9	f	4	4	4	4	4	5	1	1	4	3	3	4	4	5
E184	14	9	m	3	3	3	3	3	1	1	1	1	2	1	2	2	2
E185	14	9 or 10	m	3	3	3	3	3		1	1	3		3	1	1	1
E186	14	9 or 10	f	3	3	3	3	3	4	1	3	6	1	4	1	3	2
E187	14	10	f	4	4	4	4	4	5	4	4	4	4	4	4	4	4
E188	14	10	f	3	3	3	3	3	3	6	3	3	5	3	5	2	2
E189	14	10	f	3	3	3	3	1	1	5	1	3	1	2	5	1	5
E190	14	10	f	2	2	3	2	2	3	1	1	3	3	3	3	3	1
E191	14	10	f	3	3	3	3	3	4	5	3	3	3	4	3	3	5
E192	14	10	f	4	4	4	4	4	4	4	3	5	5	5	4	4	4
E193	14	10	f	3	3	3	3	3	5	3	3	4	3	3	1	5	3
E194	14	10	f	4	4	4	4	4	4	4	4	4	4	4	4	4	4
E195	14	10	f	4	4	4	4	4	1	1	4	2	2	4	4	4	1
E196	14	10	f	2	2	2	2	2	4	4	4	4	4	4	4	4	4
E197	14	10	m	2	2	2	2	2	1	1	2	3	2	2	2	3	1
E198	14	10	m	2	2	2	2	2	1	1	1	2	1	2	1	1	1
E199	14	10	f	3	3	3	3	3	2	3	3	3	3	3	3	3	2
E200	14	10	m	4	4	4	4	4	4	1	4	5	1	4	4	1	1
E201	14	10	m	4	4	4	4	4	3	2	3	4	4	4	2	3	1
E202	14	10	f	3	3	3	3	3	3	3	3	3	3	1		1	3
E203	14	10	f	3	3	3	3	3	4	3	1	3	4	1	1	3	4
E204	14	10	f	2	2	2	2	2	4	1	3	3	3	3	4	4	1
E205	14	10	f	4	4	4	4	4	1	1	1	1	4	1	5	2	1
E206	14	10	f	3	3	3	5	1	4	4	6	6	6	6	6	6	6
E207	14	10	m	3	3	2	6	6	6	6	6	6	6	6	3	3	1
E208	14	10	f	4	4	4	4	4	2	4	3	4	4	3	2	2	1
E209	14	10	m	4	4	4	4	4	3	1	3	3	1	3	4	3	4
E210	14	10	m	4	4	4	4	1	1	1	4	4	1	3	1	3	1
E211	14	10	m	1	2	1	2	2	4	1	1	4	5	1	1	2	1
E212	15	10	m	2	1	1	3	1	4	3	2	4	2	3	3	3	3
E213	15	10	m	4	2	2	4	2	2	1	2	4	4	4	4	2	1
E214	15	10	f	3	3	3	3	3	3	1	3	1	3	1	1	3	1
E215	15	10	m	4	4	4	4	4	4	1	1	4	3	1	1	4	4
E216	15	10	m	4	4	4	4	4	4	4	1	4	1	1	4	4	4
E217	15	10	f	4	4	4	4	4	2	1	6	6	6	6	6	6	6
E218	15	10	m	4	2	2	2	2	4	1	1	1	1	2	1	5	1
E219	15	10	f	3	1	3	3	3	3	3	3	3	3	5	3	3	3
E220	15	10	m	3	3	3	3	3	1	3	4	1		3	1	1	4
E221	15	10	m	3	3	3	3	3	1	1	1	1	1	1	1	1	1
E222	15	10	f	3	3	3	3	4	4	4	3	4	3	4	4	4	3
E223	15	10	f	3	3	3	3	3	2	3	2	3	3	3	3	4	3
E224	15	10	m	3	3	4	3	3	2	1	1	3	4	1	3	1	1
E225	15	10	m	3	3	3
E226	15	10	m	3	3	3	3	3	4	4	4	4	3	3	3	3	3
E227	15	10	f	1	4	4	4	4	1	1	1	1	1	1	1	3	1
E228	15	10	m	4	3	3	3	3	3	1	4	5	3	4	4	4	5
E229	15	10	f	3	3	3	3	3	3	1	3	3	2	2	1	4	1
E230	15	10	f	3	3	2	2	2	2	2	3	3	3	3	3	3	3
E231	15	10	f	3	2	2	3	3	2	2	2	2	4	2	3	2	2
E232	15	10	m	3	3	3	3	3	3	3	1	4	4	3	3	4	4
E233	15	10	m	2	2	2	2	3			1	4	4	1	4	4	4
E234	15	10	f	2	2	2	2	4	1	1	4	1	1	1	4	1	4
E235	15	10	f	3	3	3	3	3	3	1	3	3	3	3	1	3	3
E236	15	11	m	4	3	3	4	4	1	1	4	3	4	3	4	4	1
E237	15	11	m	1	2	2	2	2	1	1	1	1	1	1	1	1	1
E238	15	11	m	3	3	4	3	3	6	4	4	3	3	4	4	4	4
E239	15	11	f	3	3	3	3	3	4	1	3	3	3	3	3	4
E240	15	11	m	3	3	3	3	3	3	3	3	3	3	1	1	3	1
E241	15	11	f	3	3	3	3	3	4	3	3	3	4	3	3	5	3
E242	15	11	m	2	2	2	4	2	1	3	1	2	4	4	1	2	1
E243	15	11	f	3	3	3	3	3	1	1	1	1	1	1	1	2	1
E244	15	11	f	3	2	3	2	2	2	3	4	3	3	3	2	4	2
E245	15	11	f	4	4	1	1	1	1	1	1	1	1	4	6	6	6
E246	15	11	f	4	4	4	4	4	6	3	4	1	3	3	6	4	2
E247	15	11	m	3	3	3	3	3	3	2	2	4	4	4	2	3	1
E248	15	11	m	3	3	3	4	3	3	3	1	1	1	3	3	1	1
E249	15	11	f	3	3	3	4	4	4	4	1	4	4	4	4	4	3
E250	15	11	f	2	2	2	2	2	3	6	6	6	6	6	6	2	2
E251	15	11	f	2	2	2	2	2	2	2	2	2	2	2	2	5	2
E252	15	11	f	4	4	4	4	4	2	1	1	1	3	1	1	4	5
E253	15	11	f	2	2	2	2	2	1	1	2	2	4	2	2	2	4
E254	15	11	m	1	3	1	1	1	1	1	2	2	2	2	2	1	1
E255	15	11	f	3	3	3	3	3	1	2	1	1	1	1	1	1	4
E256	15	11	f	4	4	4	4	4	5	1	1	5	5	1	1	5	5
E257	15	11	f	2	2	4	2	4	2	2	2	4	4	4	4	2	2
E258	15	11	f	3	2	3	3	2	3	4	1	3	3	3	3	2	4
E259	15	11	m	4	4	4	4	4	3	2	6	6	6	6	2	3	2
E260	16	11	f	4	4	4	4	1	1	4	3	4	3	6	1	4	1
E261	16	11		2	3	3	3	3	1	1	1	1	1	1	1	1	3
E262	16	11	f	4	4	4	4	4	1	1	1	1	1	1	1	1	3
E263	16	11	m	2	3	3	3	3	3	3	3	3	3	3	3	3	3
E264	16	11	m	3	3	3	3	2	5	5	3	1	3	3	1	5	5
E265	16	11	m	4	4	4	4	4	3	3	1	1	4	4	1	2	4
E266	16	11	f	4	4	4	4	5	1	1	1	1	1	1	1	1	3
E267	16	11	f	1	3	4	4	4	5	3	1	1	5	3	2	2	3
E268	16	11	f	3	3	3	3	3	3	3	3	3	3	4	4
E269	16	11	f	4	4	4	4		4	4	4	4	4	4	4	4	4
E270	16	11	m	3	3	3	3	3	4	2	1	3	3	2	3	4	2
E271	16	11	f	3	3	3	3	3	2		1	1	2	4	2	1	2
E272	16	11	m	3	3	3	3	3	4	2	3	1	2	4	3	1	4
E273	16	11	f	2	5	2	2	2	2	2	2	1	2	1	2	2	2
E274	16	11	f	2	2	2	2	2	3	1	2	1	1	2	4	1	3
E275	16	11	f	3	3	3	3	3	4	3	6	6	3	1	3	4	3
E276	16	11	f	3	3	3	3	3	4	3	3	6	4	3	1	1	3
E277	16	11	f	3	3	3	4	4	4	4	1	1	5	4	5	3	4
E278	16	11	f	3	3	3	3	3	1	1	4	1	4	1	1	1	1
E279	16	11	f	2	2	2	2	2	2	3	3	3	1	3	3	3	1
E280	16	11	f	3	3	3	3	3	2	3	1	3	3	2	3	2	1
F01	10	6	f	2	2	2	2	2	2	2	3	2	3	3	1	3	2
F02	10	6	f	2	2	2	2	2	3	2	3	3	1	2	1	3	2
F03	10	6	m	2	2	2	2	2	2	2	2	4	1	2	1	2	2
F04	11	6	f	2	2	2	3	2	2	3	1	1	1	3	3	1	3
F05	11	6	f	2	2	2	2	2	2	3	1	1	1	1	1	1	3
F06	11	6	f	2	2	2	2	2	1	1	2	2	2	2	1	2	3
G01	11	7	f	3	3	3	3		1	1	4	4	4	1	3	3	3
G02	11	7	m	3	3	3	3	3	3	1	3	4	1	1	4	3	3
G03	11	7	f	2	2	3	2	2	1	1	1	1	1	2	1	1	1
G04	11	7	f	2	2	3	3	2	4	3	3	4	3	2	4	4	3
G05	12	7		3	4	4	3	3	1	1	2	3	1	1	3	2	1
G06	12	7	f	3	3	3	3	1	1	1	1	4	1	4	1	1	1
G07	12	7	f	2	2	2	2	2	3	3	3	3	1	3	1	1	1
G08	12	7	m	3	4	3	3	1	1	1	1	1	1	1	1	1	1
G09	12	7	m	2	2	2	2	2	2	2	2	2	2	2	2	3	2
G10	12	7	f	2	2	2	2	2	2	2	1	1	1	1	1	1	1
G11	15	10	f	2	2	2	6	2	5	1	2	2	2	2	2	1	2
G12	14	10	f	2	2	2	2	2	1	2	2	2	1	1	1	1	2
G13	16	10	m	2	2	2	2	2	2	2	1	3	1	1	1	3	2
G14	14	10	f	4	4	4	4	4	1	4	3	4	1	1	1	3	1
G15	15	10		3	3	1	3	3	1	4	1	1	1	4	1	4	1
G16	14	10	f	3	3	3	3	3	1	1	3	2	2	1	1	3	2
G17	14	10	f	2	2	2	2	2	1	1	1	3	1	1	1	1	1
G18	15	10	f	2	2	2	2	2		1	1	3	3	1	1	3	2
G19	15	10	m	3	4	3	3	3	2	2	2	2	2	2	2	2	2
G20	15	10	f	3	3	4	5	2	1	2	2	1	2	3	2	3	1
G21	15	10	f	3	3	3	5	3	1	1	2	3	4	1	2	1	2
H01	7	3	f	3	3	3	3	3	5	5	1	4	1	5	6	1	4
H02	7	3	m	3	3	3	3	3	4	3	3	5	5	1	3	3	3
H03	8	3	m	1	2	5	5	5	3	1	3	3	3	3	6	6	6
H04	8	3	m	2	2	6	6	6	4	1	6	6	6	6	6	3	1
H05	8	3	m	4	3	5	5	5	4	4	4	4	4	4	4	4	4
H06	8	3	m	4	4	5	5	5	2	2	4	4	1	4	4	1	1
H07	8	3	f	3	3	5	5	5	4	4	2	3	3	3	3	3	3
H08	8	3	m	3	3	4	4	4	1	4	3	1	1	1	3	1	3
H09	8	3	f	3	3	5	5	5	3	4	1	4	1	4	1	3	1
H10	8	4	m	2	4	4	4	4	3	3	4	3		4	3	3	3
H11	8	4	m	3	3	5	5	5	3	1	1	4	4	1	4	3	4
H12	8	4	m	4	4	5	5	5	4	3	3	4	4	3	4	4	3
H13	9	4	m	3	3	5	5	5	1	1	2	2	2	2	5	3	2
H14	9	4	f	3	3	5	5	5	2	4	4	4	1	3	4	4	4
H15	9	4	m	3	3	5	5	5	5	5	1	6	6	1	1	1	1
H16	9	4	f	4	3	5	5	5	2	2	3	4	4	4	4	4	4
H17	9	4	f	3	3	4	4	4	4	4	4	1	4	5	5	5	5
H18	9	5	m	3	3	3	3	3	4	4	4	1	5	4	1	4	1
H19	9	5	f	3	3	3	3	3	4	4	5	1		3	2	4	3
H20	9	5	f	2	2	2	2	2	1	1	3	1	1	5	4	1	1
H21	9	5	m	3	4	3	3	4	4	4	3	3	6	6	6	6	1
H22	10	5	f	4	3	4	4	3	4	4	4	4	6	4	1	4	1
H23	10	5	m	3	3	3	3	3	1	4	1	4	1	4	1	1	1
H24	10	5	m	3	3	3	3	4	4	4	1	2	3	3	6	4	3
H25	10	5	m	3	4	2	4	2	3	4	4	6	6	3	3	3	4
H26	10	5	m	3	3	3	3	3	4	4	1	6	6	1	1	1	5
H27	10	5	f	3	3	3	3	3	3	1	4	4	2	1	4	3	3
H28	10	5		3	3	3	3	3	4	3	3	5	5	1	3	3	3
H29	10	5	f	3	3	3	3	4	4	4	4	4	4	4	5	4	1
H30	10	6	m	3	3	3	3	3	1	4	2	3	3	3	3	3	3
H31	10	6	m	4	4	4	4	4	4	4	4	4	4	4	4	4	4
H32	10	6	m	4	4	4	4	4	4	4	4	1	1	4	5	5	5
H33	10	6	f	3	4	3	3	3	4	3	3	3	4	4	3	3	3
H34	10	6		2	2	2	2	2	6	6	5	1			4	4	4
H35	10	6	f	2	4	2	3	2	3	5	3	3	3	4	3	3	3
H36	10	6	m	3	4	3	3	4	3	3	6	6	6	5	5	5	3
H37	11	6	m	4	4	4	4	4	5	5	5	3	3	5	3	3	3
H38	11	6	f	2	2	3	2	2	2	3	4	4	5	4	3	2	3
H39	11	6	m	4	4	3	3	4	4	4	3	3	6	6	6	6	1
H40	11	6	f	3	3	3	4	3	4	3	1	1	1	1	3	3	1
H41	11	6	m	2	2	2	2	2	3	1	1	3	1	3	1	4	1
H42	11	6	f	3	3	3	3	3	3	1	1	1	3	1	1	3	1
H43	11	6	f	2	2	3	3	2	4	2	6	6	6	6	6	3	3
H44	11	6	m	3	3	3	3	3	3	3	3	3	4	4	3	3	3
H45	11	6	m	3	4	4	2	2	4	4	6	4	4	4	3	4	4
I01	11	7	f	3	3	3	3	4	4	4	5	1	3	1	5		1
I02	11	7	f	4	4	4	4	4	4	4	6	3	6	2	3	4	2
I03	11	7	m	2	1	4	3	1	1	1	1	3	3	1	6	6	6
I04	11	7	f	3	3	3	3	3	1	4	5	5	5	5	1	1	3
I05	11	7		1	2	3	2	2	6	6	3	1	4	1	4	5	2
I06	12	7	m	4	3	4	4	4	6	6	6	6	6	6	6	6	1
I07	12	7	f	3	4	4	4	3	3	3	1	5	4	4	3	4	4
I08	12	8	f	3	1	3	3	3	3	5	3	3	1	4	5	5	1
I09	12	8	f	3	3	4	3	3	5	1	1	5	5	4	3	1	3
I10	13	8		2	2	2	2	2	3	5	3	4	4	3	4	3	4
I11	13	8	m	4	4	4	4	4	4	4	4	4		1	5	5	4
I12	13	8	f	3	3	3	3	3	1	6	4	6		1	3	1	1
I13	13	9	f	2	2	2	2	2	4	1	1	4	4	4	2	4	2
I14	13	9	f	3	3	3	3	3	3	5	1	4	3	3	3	4	1
I15	13	9	m	2	2	2	2	2	2	1	1	4	1	3	1	1	3
I16	13	9	f	3	3	6	1	5	3	3	1	5	5	5	5	1	1
I17	13	9	f	3	3	3	3	3	3	4	3	2	3	5	3	5	3
I18	13	9	f	4	4	4	4	4	4	1	1	1	3	5	5	5	1
I19	14	9	m	3	3	4	3	3	6	6	6	6	6	6	6	6	5
I20	14	9	m	3	2	1	2	2	1	2	3	4	4	4	4	1	4
I21	14	9	f	2	2	2	3	2	4	3	3	3	4	1	5	1	2
I22	14	9	f	3	3	4	3	3	3	3	3	3	6	6	3		1
I23	14	9	f	3	3	3	3	3	3	2	3	3	2	3	3	3	2
I24	14	9		3	3	3	3	3	3	1	1	4	3	3	3	4	3
I25	14	9	f	3	3	3	3	3	4	5	3	4	2	1	3	3	1
I26	14	9	f	3	3	4	3	3	3	2	5	5	5	2	4	3	1
I27	14	10	f	3	4	3	3	4	3	3	2	3	2	2	5	5	3
I28	14	10	f	3	3	3	3	3	1	1	5	3	4	1	4	5	1
I29	14	10	f	3	3	3	3	3	3	3	2	1	1	1	3	1	1
I30	14	10		3	3	3	3	3	3	5	3	3	3	5	5	3	4
I31	14	10	m	2	2	2	3	2	3	1	3	2	3	3	3	3	1
I32	14	10	m	3	3	3	3	3	3	1	3	3	3	3	2	3	1
I33	14	10		3	3	3	3	3	1	1	1	5	3	1	3	3	1
I34	14	10	m	2	2	2	2	2	4	1	1	1	1	1	1	4	1
I35	14	10	f	3	3	3	3	3	5	1	1	4	4	4	4	4	4
I36	14	10	f	4	4	4	4	4	3	3	1	2	3	3	3	3	1
I37	14	10	m	1	1	1	1	1	3	1	3	3	3	2	3	1	1
I38	14	10	m	3	3	3	3	4	4		1	3	1	2	2	3	1
I39	14	10	f	3	3	3	3	3	2	4	1	2	3	1	1	1	3
I40	14	10	f	3	4	3	3	4	1	1	6	5	5	5	4	4	4
I41	14	10	f	3	3	3	3	5	6	6	6	6	6	6	6	6	6
I42	14	10	f	3	4	3	3	3	5	4	4	4	4	5	5	3	4
I43	15	10		3	3	3	3	3	2	3	3	4	3	4	4	1	3
I44	15	10	f	3	3	3	3	3	3	1	1	3	3	1	2	1	2
I45	15	10	f	2	3	2	2	2	3	1	3	3	3	3	3	3	2
I46	15	10	f	4	4	4	4	4	4	2	6	6	6	6	6	4	2
I47	15	10		3	3	3	3	3	3	3	1	1	2	1	3	1	1
I48	15	11	f	3	3	3	3	3	3	4	1	3	3	1	3	3	2
I49	15	11	f	2	2	2	4	2	3	3	6	6	6	4	5	3	1
I50	15	11	f	3	3	3	3	3	3	3	1	1	1	3	1	3	3
I51	15	11	m	3	3	3	3	3	3	3	3	5	3	4	4	4	1
I52	15	11	f	3	3	3	1	3	4	6	6	6	4	1	3	3	4
I53	15	11	f	2	2	3	4	2	4	3	3	5	4	4	4	3	1
I54	15	11	f	3	2	2	3	3	3	1	2	3	1	3	5	4	3
I55	15	11	m	3	3	3	3	3	2	3	3	3	3	3	3	2	3
I56	15	11	f	3	3	3	3	3	4	4	4	4	1	1	4	4	1
I57	15	11	m	2	2	2	3	3	6	6	3	3	3	3	3	3	3
I58	15	11	f	4	4	4	4	4	1	1	4	1	4	1	5	1	1
I59	15	11	m	3	3	3	3	4	4	1	4	4	2	2	2	1	1
I60	16	11	m	3	3	3	3	3	2	3	5	3	2	1	3	3	3
I61	16	11	f	3	4	4	3	4	1	4	4	1	4	1	1	4	4
I62	16	11	f	3	2	3	3	6	6	6	6	6	6	6	6	1	1
I63	16	11	f	3	4	3	3	4	3	4	3	4	2	4	1	1	2
I64	16	11	f	3	3	3	3	3	4	1	3	1	3	1	1	5	5
I65	16	11	f	4	4	4	4	4	4	1	4	4	1		4	4	4
I66	16	11	f	2	2	5	5	2	5	3	5	3	5	4	1	4	1
I67	16	11	f	4	4	4	4	4	4	1	4	1	4	1	5	1	1
I68	16	11	f	4	4	4	4	4	3	3	3	4	4	4	5	4	4
I69	16	11	m	3	3	3	3	3	3	3	3	5	5	5	4	1	1
I70	16	11	f	3	3	3	3	3	3	3	4	3	3	3	3	3	1
I71	16	11	f	3	3	3	3	3	3	1	3	2	2	2	3	3	1
I72	16	11	f	2	2	2	2	2	2	3	1	4	3	1	5	1	1
